# Supplementary material for: Guided Metabolic Detoxification Program Supports Phase II Detoxification Enzymes and Antioxidant Balance in Healthy Participants
Source: Nutrients. 2023 May 6;15(9):2209. doi: 10.3390/nu15092209 (PMC10181083; doi:10.3390/nu15092209)
Supplement: Supplementary file 1 [file nutrients-15-02209-s001.zip]

Archive with 1 entries (1 files):
- nutrients-2370399-supplementary.pdf
